# Supplementary material for: The Emerging Clinical Significance of the Red Cell Distribution Width as a Biomarker in Chronic Obstructive Pulmonary Disease: A Systematic Review
Source: J Clin Med. 2022 Sep 25;11(19):5642. doi: 10.3390/jcm11195642 (PMC9571455; doi:10.3390/jcm11195642)
Supplement: Supplementary file 1 [file jcm-11-05642-s001.zip]

Archive with 2 entries (2 files):
- Supplementary_Table_S1.pdf
- Supplementary_Table_S2.pdf
